# Supplementary material for: Cyanobacteria and Eukaryotic Algae Use Different Chemical Variants of Vitamin B12
Source: Curr Biol. 2016 Apr 25;26(8):999–1008. doi: 10.1016/j.cub.2016.02.041 (PMC4850488; doi:10.1016/j.cub.2016.02.041)
Supplement: Data S1. Analysis of the Cobalamin Synthesis Pathway in Cyanobacteria and Identification of bluB in Rhizobiales and Rhodobacteria [file mmc2.xlsx]

## Sheet: Dataset1A 
Early Cobalt Insertion / Anaerobic pathway for B12 synthesis
Gene name	NCBI GI	Reference
cysG	118137	Stroupe, M. E., Leech, H. K., Daniels, D. S., Warren, M. J., & Getzoff, E. D. (2003). CysG structure reveals tetrapyrrole-binding features and novel regulation of siroheme biosynthesis. Nature Structural Biology, 10(12), 1064–1073. doi:10.1038/nsb1007
cbiXL	48427998	Leech, H. K., Raux, E., McLean, K. J., Munro, A. W., Robinson, N. J., Borrelly, G. P. M., … Warren, M. J. (2003). Characterization of the cobaltochelatase CbiXL: Evidence for a 4Fe-4S center housed within an MXCXXC motif. Journal of Biological Chemistry, 278(43), 41900–41907. doi:10.1074/jbc.M306112200
cbiL	20141258	Roessner, C. A., Warren, M. J., Santander, P. J., Atshaves, B. P., Ozaki, S., Stolowich, N. J., … Scott, A. I. (1992). Expression of 9 Salmonella typhimurium enzymes for cobinamide synthesis. Identification of the 11-methyl and 20-methyl transferases of corrin biosynthesis. FEBS Letters, 301(1), 73–78. doi:10.1016/0014-5793(92)80213-Z
cbiH	543948	Roessner, C. A., Warren, M. J., Santander, P. J., Atshaves, B. P., Ozaki, S., Stolowich, N. J., … Scott, A. I. (1992). Expression of 9 Salmonella typhimurium enzymes for cobinamide synthesis. Identification of the 11-methyl and 20-methyl transferases of corrin biosynthesis. FEBS Letters, 301(1), 73–78. doi:10.1016/0014-5793(92)80213-Z
cbiF	61220314	Roessner, C. A., Warren, M. J., Santander, P. J., Atshaves, B. P., Ozaki, S., Stolowich, N. J., … Scott, A. I. (1992). Expression of 9 Salmonella typhimurium enzymes for cobinamide synthesis. Identification of the 11-methyl and 20-methyl transferases of corrin biosynthesis. FEBS Letters, 301(1), 73–78. doi:10.1016/0014-5793(92)80213-Z
cbiG	543947	Roth, J. R., Lawrence, J. G., Rubenfield, M., Kieffer-Higgins, S., & Church, G. M. (1993). Characterization of the cobalamin (vitamin B12) biosynthetic genes of Salmonella typhimurium. Journal of Bacteriology, 175(11), 3303–3316.
cbiD	543944	Roth, J. R., Lawrence, J. G., Rubenfield, M., Kieffer-Higgins, S., & Church, G. M. (1993). Characterization of the cobalamin (vitamin B12) biosynthetic genes of Salmonella typhimurium. Journal of Bacteriology, 175(11), 3303–3316.
cbiJ	543949	Roth, J. R., Lawrence, J. G., Rubenfield, M., Kieffer-Higgins, S., & Church, G. M. (1993). Characterization of the cobalamin (vitamin B12) biosynthetic genes of Salmonella typhimurium. Journal of Bacteriology, 175(11), 3303–3316.
cbiT	543957	Santander, P. J., Kajiwara, Y., Williams, H. J., & Ian Scott, A. (2006). Structural characterization of novel cobalt corrinoids synthesized by enzymes of the vitamin B12 anaerobic pathway. Bioorganic and Medicinal Chemistry, 14(3), 724–731. doi:10.1016/j.bmc.2005.08.062
cbiE	61220317	Santander, P. J., Kajiwara, Y., Williams, H. J., & Ian Scott, A. (2006). Structural characterization of novel cobalt corrinoids synthesized by enzymes of the vitamin B12 anaerobic pathway. Bioorganic and Medicinal Chemistry, 14(3), 724–731. doi:10.1016/j.bmc.2005.08.062
cbiC	543943	Roessner, C. A., Warren, M. J., Santander, P. J., Atshaves, B. P., Ozaki, S., Stolowich, N. J., … Scott, A. I. (1992). Expression of 9 Salmonella typhimurium enzymes for cobinamide synthesis. Identification of the 11-methyl and 20-methyl transferases of corrin biosynthesis. FEBS Letters, 301(1), 73–78. doi:10.1016/0014-5793(92)80213-Z
cbiA	20141224	Fresquet, V., Williams, L., & Raushel, F. M. (2004). Mechanism of cobyrinic acid a,c-diamide synthetase from Salmonella typhimurium LT2. Biochemistry, 43(33), 10619–10627. doi:10.1021/bi048972x
fldA	48428121	Fonseca, M. V., & Escalante-Semerena, J. C. (2001). An in Vitro Reducing System for the Enzymic Conversion of Cobalamin to Adenosylcobalamin. Journal of Biological Chemistry, 276(34), 32101–32108. doi:10.1074/jbc.M102510200
cobA	399274	Escalante-Semerena, J. C., Suh, S. J., & Roth, J. R. (1990). cobA Function is required for both de novo cobalamin biosynthesis and assimilation of exogenous corrinoids in Salmonella typhimurium. Journal of Bacteriology, 172(1), 273–280.
cbiP	543955	Roth, J. R., Lawrence, J. G., Rubenfield, M., Kieffer-Higgins, S., & Church, G. M. (1993). Characterization of the cobalamin (vitamin B12) biosynthetic genes of Salmonella typhimurium. Journal of Bacteriology, 175(11), 3303–3316.
cbiB	543942	Brushaber, K. R., O’Toole, G. A., & Escalante-Semerena, J. C. (1998). CobD novel enzyme with L-threonine-O-3-phosphate decarboxylase activity, is responsible for the synthesis of (R)-1-amino-2-propanol O-2-phosphate, a proposed new intermediate in cobalamin biosynthesis in Salmonella typhimurium LT2. Journal of Biological Chemistry, 273(5), 2684–2691. doi:10.1074/jbc.273.5.2684
cobU	1705975	O’Toole, G. A., & Escalante-Semerena, J. C. (1995). Purification and characterization of the bifunctional CobU enzyme of Salmonella typhimurium LT2. Evidence for a CobU~GMP intermediate. Journal of Biological Chemistry, 270(40), 23560–23569. doi:10.1074/jbc.270.40.23560
cobT	20141416	Cheong, C. G., Escalante-Semerena, J. C., & Rayment, I. (1999). The three-dimensional structures of nicotinate mononucleotide:5,6- dimethylbenzimidazole phosphoribosyltransferase (CobT) from Salmonella typhimurium complexed with 5,6-dimethybenzimidazole and its reaction products determined to 1.9 ?? resolution. Biochemistry, 38(49), 16125–16135. doi:10.1021/bi991752c
cobS	20141415	Zayas, C. L., & Escalante-Semerena, J. C. (2007). Reassessment of the late steps of coenzyme B12 synthesis in Salmonella enterica: Evidence that dephosphorylation of adenosylcobalamin- 5???-phosphate by the CobC phosphatase is the last step of the pathway. Journal of Bacteriology, 189(6), 2210–2218. doi:10.1128/JB.01665-06
cobC	20141373	Zayas, C. L., & Escalante-Semerena, J. C. (2007). Reassessment of the late steps of coenzyme B12 synthesis in Salmonella enterica: Evidence that dephosphorylation of adenosylcobalamin- 5???-phosphate by the CobC phosphatase is the last step of the pathway. Journal of Bacteriology, 189(6), 2210–2218. doi:10.1128/JB.01665-06
bluB	81634473	Campbell, G. R. O., Taga, M. E., Mistry, K., Lloret, J., Anderson, P. J., Roth, J. R., & Walker, G. C. (2006). Sinorhizobium meliloti bluB is necessary for production of 5,6-dimethylbenzimidazole, the lower ligand of B12. Proceedings of the National Academy of Sciences of the United States of America, 103(12), 4634–4639. doi:10.1073/pnas.0509384103
bzaA	AKV89410.1	Hazra A. B., Han A. W., Mehta A. P., Mok K.C., Osadchiy V., Begley T., Taga M., Anaerobic Biosynthesis of the lower ligand of vitamiin B12. PNAS. doi/10.1073/pnas.1509132112
bzaB	914703856	Hazra A. B., Han A. W., Mehta A. P., Mok K.C., Osadchiy V., Begley T., Taga M., Anaerobic Biosynthesis of the lower ligand of vitamiin B12. PNAS. doi/10.1073/pnas.1509132112
bzaC	914703857	Hazra A. B., Han A. W., Mehta A. P., Mok K.C., Osadchiy V., Begley T., Taga M., Anaerobic Biosynthesis of the lower ligand of vitamiin B12. PNAS. doi/10.1073/pnas.1509132112
bzaD	914703859	Hazra A. B., Han A. W., Mehta A. P., Mok K.C., Osadchiy V., Begley T., Taga M., Anaerobic Biosynthesis of the lower ligand of vitamiin B12. PNAS. doi/10.1073/pnas.1509132112
bzaE	914703860	Hazra A. B., Han A. W., Mehta A. P., Mok K.C., Osadchiy V., Begley T., Taga M., Anaerobic Biosynthesis of the lower ligand of vitamiin B12. PNAS. doi/10.1073/pnas.1509132112

## Sheet: Dataset 1B
Species	Order	Genus	TaxID	Number of early cobalt insertion pathway	cysG	cbiXL	cbiL	cbiH	cbiF	cbiG	cbiD	cbiJ	cbiE	cbiT	cbiC	cbiA	fldA	cobA	cbiP	cbiB	cobU	cobS	cobT	cobC	bluB	BzaABCDE	CbiZ
Acaryochloris marina	Chroococcales	Acaryochloris	155978	18	1	1	1	1	1	1	1	1	1	1	1	1	1	1	1	1	1	1	0	0	0	0	0
Acaryochloris sp. CCMEE 5410	Chroococcales	Acaryochloris	310037	18	1	0	1	1	1	1	1	1	1	1	1	1	1	1	1	1	1	1	0	1	0	0	0	Genes in yellow were used in the study by Sanudo-Wilhemy (2014)
Chamaesiphon minutus	Chroococcales	Chamaesiphon	1173032	17	1	0	1	1	1	0	1	1	1	1	1	1	1	1	1	1	1	1	0	1	0	0	0
Crocosphaera watsonii	Chroococcales	Crocosphaera	263511	19	1	1	1	1	1	1	1	1	1	1	1	1	1	1	1	1	1	1	0	1	0	0	0
Cyanobacterium aponinum	Chroococcales	Cyanobacterium	379064	18	1	1	1	1	1	1	1	1	1	1	1	1	1	1	1	1	1	1	0	0	0	0	0
Cyanobium gracile	Chroococcales	Cyanobium	59930	17	1	1	1	1	1	1	1	0	1	1	1	1	0	1	1	1	1	1	0	1	0	0	0
Cyanobium sp. PCC 7001	Chroococcales	Cyanobium	180281	15	1	1	1	1	1	1	1	0	1	1	0	1	0	1	1	1	1	0	0	1	0	0	0
Cyanothece sp. ATCC 51142	Chroococcales	Cyanothece	43989	19	1	1	1	1	1	1	1	1	1	1	1	1	1	1	1	1	1	1	0	1	0	0	0
Cyanothece sp. CCY0110	Chroococcales	Cyanothece	391612	19	1	1	1	1	1	1	1	1	1	1	1	1	1	1	1	1	1	1	0	1	0	0	0
Cyanothece sp. PCC 7424	Chroococcales	Cyanothece	65393	19	1	1	1	1	1	1	1	1	1	1	1	1	1	1	1	1	1	1	0	1	0	0	0
Cyanothece sp. PCC 7425	Chroococcales	Cyanothece	395961	18	1	1	1	1	1	1	1	1	1	1	1	1	0	1	1	1	1	1	0	1	0	0	0
Cyanothece sp. PCC 7822	Chroococcales	Cyanothece	497965	18	1	1	1	1	1	1	1	1	1	1	1	1	0	1	1	1	1	1	0	1	0	0	0
Cyanothece sp. PCC 8801	Chroococcales	Cyanothece	41431	18	1	1	1	1	1	1	1	1	1	1	1	1	0	1	1	1	1	1	0	1	0	0	0
Cyanothece sp. PCC 8802	Chroococcales	Cyanothece	395962	18	1	1	1	1	1	1	1	1	1	1	1	1	0	1	1	1	1	1	0	1	0	0	0
Dactylococcopsis salina	Chroococcales	Dactylococcopsis	292566	19	1	1	1	1	1	1	1	1	1	1	1	1	1	1	1	1	1	1	0	1	0	0	0
Geminocystis herdmanii	Chroococcales	Geminocystis	669359	15	1	1	1	0	1	0	1	1	1	1	1	0	1	1	1	1	1	1	0	0	0	0	0
Gloeocapsa sp. PCC 73106	Chroococcales	Gloeocapsa	102232	19	1	1	1	1	1	1	1	1	1	1	1	1	1	1	1	1	1	1	0	1	0	0	0
Gloeocapsa sp. PCC 7428	Chroococcales	Gloeocapsa	1173026	19	1	1	1	1	1	1	1	1	1	1	1	1	1	1	1	1	1	1	0	1	0	0	0
Halothece sp. PCC 7418	Chroococcales	Halothece	65093	18	1	1	1	1	1	1	1	1	1	1	1	1	1	1	1	1	1	1	0	0	0	0	0
Microcystis aeruginosa	Chroococcales	Microcystis	1126	17	1	0	1	1	1	1	1	1	1	1	1	1	1	1	1	1	1	1	0	0	0	0	0
Microcystis sp. T1-4	Chroococcales	Microcystis	1160279	17	1	1	1	1	1	1	1	1	1	1	1	1	0	1	1	1	1	1	0	0	0	0	0
Rubidibacter lacunae	Chroococcales	Rubidibacter	582514	19	1	1	1	1	1	1	1	1	1	1	1	1	1	1	1	1	1	1	0	1	0	0	0
Synechococcus elongatus	Chroococcales	Synechococcus	32046	18	1	0	1	1	1	1	1	1	1	1	1	1	1	1	1	1	1	1	0	1	0	0	0
Synechococcus sp. BL107	Chroococcales	Synechococcus	313625	17	1	1	1	1	1	1	1	1	1	1	1	1	1	1	1	1	1	0	0	0	0	0	0
Synechococcus sp. CC9311	Chroococcales	Synechococcus	64471	17	1	1	1	1	1	1	1	1	1	0	1	1	1	1	1	1	1	1	0	0	0	0	0
Synechococcus sp. CC9605	Chroococcales	Synechococcus	110662	18	1	1	1	1	1	1	1	1	1	1	1	1	1	1	1	1	1	1	0	0	0	0	0
Synechococcus sp. CC9902	Chroococcales	Synechococcus	316279	18	1	1	1	1	1	1	1	1	1	1	1	1	1	1	1	1	1	1	0	0	0	0	0
Synechococcus sp. JA-2-3B'a(2-13)	Chroococcales	Synechococcus	321332	18	1	1	1	1	1	1	1	1	1	1	1	1	1	1	1	1	1	1	0	0	0	0	0
Synechococcus sp. JA-3-3Ab	Chroococcales	Synechococcus	321327	18	1	1	1	1	1	1	1	1	1	1	1	1	1	1	1	1	1	1	0	0	0	0	0
Synechococcus sp. KORDI-100	Chroococcales	Synechococcus	1280380	17	1	1	1	1	1	1	1	1	1	0	1	1	1	1	1	1	1	1	0	0	0	0	0
Synechococcus sp. PCC 6312	Chroococcales	Synechococcus	195253	17	1	0	1	1	1	1	1	1	1	1	1	1	1	1	1	1	1	1	0	0	0	0	0
Synechococcus sp. PCC 7002	Chroococcales	Synechococcus	32049	9	1	0	0	0	1	0	0	0	0	1	1	0	1	0	1	0	1	1	0	1	0	0	0
Synechococcus sp. PCC 7335	Chroococcales	Synechococcus	91464	19	1	1	1	1	1	1	1	1	1	1	1	1	1	1	1	1	1	1	0	1	0	0	0
Synechococcus sp. PCC 7336	Chroococcales	Synechococcus	195250	16	1	1	1	0	1	0	1	1	1	1	1	1	0	1	1	1	1	1	0	1	0	0	0
Synechococcus sp. PCC 7502	Chroococcales	Synechococcus	1173263	17	1	0	1	1	1	1	1	1	1	1	1	1	0	1	1	1	1	1	0	1	0	0	0
Synechococcus sp. RCC307	Chroococcales	Synechococcus	316278	17	1	1	1	1	1	1	1	1	1	1	1	1	0	1	1	1	1	1	0	0	0	0	0
Synechococcus sp. RS9916	Chroococcales	Synechococcus	221359	17	1	1	1	1	1	1	1	1	1	1	1	1	0	1	1	1	1	1	0	0	0	0	0
Synechococcus sp. RS9917	Chroococcales	Synechococcus	221360	15	1	1	1	1	1	1	1	0	1	1	1	1	0	1	1	1	1	0	0	0	0	0	0
Synechococcus sp. WH 5701	Chroococcales	Synechococcus	69042	17	1	1	1	1	1	1	1	1	1	1	1	1	0	1	1	1	1	1	0	0	0	0	0
Synechococcus sp. WH 7803	Chroococcales	Synechococcus	32051	16	1	1	1	1	1	1	1	1	1	1	1	1	0	1	1	1	1	0	0	0	0	0	0
Synechococcus sp. WH 7805	Chroococcales	Synechococcus	59931	16	1	1	1	1	1	1	1	0	1	1	1	1	0	1	1	1	1	1	0	0	0	0	0
Synechococcus sp. WH 8016	Chroococcales	Synechococcus	166318	16	1	1	1	1	1	1	1	1	1	0	1	1	0	1	1	1	1	1	0	0	0	0	0
Synechococcus sp. WH 8102	Chroococcales	Synechococcus	84588	16	1	1	1	1	1	1	1	1	1	0	1	1	0	1	1	1	1	1	0	0	0	0	0
Synechocystis sp. PCC 6714	Chroococcales	Synechocystis	1147	17	1	1	1	1	1	1	1	1	1	1	1	1	1	1	1	0	1	1	0	0	0	0	0
Synechocystis sp. PCC 6803	Chroococcales	Synechocystis	1148	19	1	1	1	1	1	1	1	1	1	1	1	1	1	1	1	1	1	1	0	1	0	0	0
Synechocystis sp. PCC 7509	Chroococcales	Synechocystis	927677	16	1	1	1	0	1	0	1	1	1	1	1	1	0	1	1	1	1	1	0	1	0	0	0
Thermosynechococcus sp. NK55a	Chroococcales	Thermosynechococcus	1394889	17	1	1	1	1	1	1	1	1	1	1	1	1	0	1	1	1	1	1	0	0	0	0	0
Gloeobacter kilaueensis	Gloeobacterales	Gloeobacter	1416614	7	1	0	0	0	1	0	0	0	0	1	0	0	0	1	0	0	1	1	0	1	0	0	0
Gloeobacter violaceus	Gloeobacterales	Gloeobacter	33072	19	1	1	1	1	1	1	1	1	1	1	1	1	1	1	1	1	1	1	0	1	0	0	0
Anabaena cylindrica	Nostocales	Anabaena	1165	17	1	0	1	1	1	1	1	1	1	1	1	1	1	1	1	1	1	1	0	0	0	0	0
Anabaena sp. 90	Nostocales	Anabaena	46234	17	1	0	1	1	1	1	1	1	1	1	1	1	0	1	1	1	1	1	0	1	0	0	0
Anabaena sp. PCC 7108	Nostocales	Anabaena	163908	18	1	1	1	1	1	1	1	1	1	1	1	1	0	1	1	1	1	1	0	1	0	0	0
Anabaena variabilis	Nostocales	Anabaena	1172	19	1	1	1	1	1	1	1	1	1	1	1	1	1	1	1	1	1	1	0	1	0	0	0
Aphanizomenon flos-aquae	Nostocales	Aphanizomenon	1176	17	1	0	1	1	1	1	1	1	1	1	1	1	0	1	1	1	1	1	0	1	0	0	0
Calothrix parietina	Nostocales	Calothrix	32054	18	1	0	1	1	1	1	1	1	1	1	1	1	1	1	1	1	1	1	0	1	0	0	0
Calothrix sp. 336/3	Nostocales	Calothrix	1337936	19	1	1	1	1	1	1	1	1	1	1	1	1	1	1	1	1	1	1	0	1	0	0	0
Calothrix sp. PCC 7103	Nostocales	Calothrix	32057	18	1	0	1	1	1	1	1	1	1	1	1	1	1	1	1	1	1	1	0	1	0	0	0
Calothrix sp. PCC 7507	Nostocales	Calothrix	99598	18	1	0	1	1	1	1	1	1	1	1	1	1	1	1	1	1	1	1	0	1	0	0	0
Cylindrospermopsis raciborskii	Nostocales	Cylindrospermopsis	77022	16	1	0	1	1	1	1	1	1	1	1	1	1	0	1	1	1	1	1	0	0	0	0	0
Cylindrospermum stagnale	Nostocales	Cylindrospermum	142864	18	1	1	1	1	1	1	1	1	1	1	1	1	0	1	1	1	1	1	0	1	0	0	0
Dolichospermum circinale	Nostocales	Dolichospermum	109265	16	1	0	1	1	1	1	1	1	1	1	1	1	0	1	1	1	1	1	0	0	0	0	0
Microchaete sp. PCC 7126	Nostocales	Microchaete	643473	18	1	0	1	1	1	1	1	1	1	1	1	1	1	1	1	1	1	1	0	1	0	0	0
Nodularia spumigena	Nostocales	Nodularia	70799	19	1	1	1	1	1	1	1	1	1	1	1	1	1	1	1	1	1	1	0	1	0	0	0
Nostoc punctiforme	Nostocales	Nostoc	272131	19	1	1	1	1	1	1	1	1	1	1	1	1	1	1	1	1	1	1	0	1	0	0	0
Nostoc sp. PCC 7107	Nostocales	Nostoc	317936	18	1	0	1	1	1	1	1	1	1	1	1	1	1	1	1	1	1	1	0	1	0	0	0
Nostoc sp. PCC 7120	Nostocales	Nostoc	103690	18	1	0	1	1	1	1	1	1	1	1	1	1	1	1	1	1	1	1	0	1	0	0	0
Nostoc sp. PCC 7524	Nostocales	Nostoc	28072	19	1	1	1	1	1	1	1	1	1	1	1	1	1	1	1	1	1	1	0	1	0	0	0
Richelia intracellularis	Nostocales	Richelia	1164990	19	1	1	1	1	1	1	1	1	1	1	1	1	1	1	1	1	1	1	0	1	0	0	0
Rivularia sp. PCC 7116	Nostocales	Rivularia	373994	19	1	1	1	1	1	1	1	1	1	1	1	1	1	1	1	1	1	1	0	1	0	0	0
Scytonema hofmanni	Nostocales	Scytonema	34078	17	1	1	1	1	1	1	1	1	1	1	1	1	1	1	1	0	0	1	0	1	0	0	0
[Scytonema hofmanni] UTEX 2349	Nostocales	Tolypothrix	1469607	17	1	0	1	1	1	1	1	1	1	1	1	1	0	1	1	1	1	1	0	1	0	0	0
Tolypothrix bouteillei Iicb1	Nostocales	Tolypothrix	1479485	19	1	1	1	1	1	1	1	1	1	1	1	1	0	1	1	1	1	1	1	1	0	0	0
Trichormus azollae	Nostocales	Trichormus	1164	17	1	1	1	1	1	1	1	1	1	1	1	1	0	1	1	1	1	1	0	0	0	0	0
Arthrospira platensis	Oscillatoriales	Arthrospira	118562	17	1	0	1	1	1	1	1	1	1	1	1	1	0	1	1	1	1	1	0	1	0	0	0
Arthrospira sp. PCC 8005	Oscillatoriales	Arthrospira	376219	17	1	0	1	1	1	1	1	1	1	1	1	1	0	1	1	1	1	1	0	1	0	0	0
Coleofasciculus chthonoplastes	Oscillatoriales	Coleofasciculus	64178	17	1	1	1	1	1	1	1	1	1	1	1	1	0	1	1	1	1	1	0	0	0	0	0
Crinalium epipsammum	Oscillatoriales	Crinalium	241425	18	1	1	1	1	1	1	1	1	1	1	1	1	0	1	1	1	1	1	0	1	0	0	0
Geitlerinema sp. PCC 7105	Oscillatoriales	Geitlerinema	102127	15	1	1	0	0	1	0	1	1	0	1	1	1	1	1	1	1	1	1	0	1	0	0	0
Geitlerinema sp. PCC 7407	Oscillatoriales	Geitlerinema	1173025	18	1	1	1	1	1	1	1	1	1	1	1	1	0	1	1	1	1	1	0	1	0	0	0
[Oscillatoria] sp. PCC 6506	Oscillatoriales	Kamptonema	272129	17	1	0	1	1	1	1	1	1	1	1	1	1	1	1	1	1	1	1	0	0	0	0	0
Leptolyngbya boryana	Oscillatoriales	Leptolyngbya	1184	18	1	0	1	1	1	1	1	1	1	1	1	1	1	1	1	1	1	1	0	1	0	0	0
Leptolyngbya sp. Heron Island J	Oscillatoriales	Leptolyngbya	1385935	17	1	1	1	1	1	1	1	1	1	1	1	1	1	1	1	0	1	1	0	0	0	0	0
Leptolyngbya sp. PCC 6406	Oscillatoriales	Leptolyngbya	1173264	16	1	1	1	0	1	0	1	0	1	1	1	1	1	1	1	1	1	1	0	1	0	0	0
Leptolyngbya sp. PCC 7375	Oscillatoriales	Leptolyngbya	102129	18	1	1	1	1	1	1	1	1	1	1	1	1	1	1	1	1	1	1	0	0	0	0	0
Leptolyngbya sp. PCC 7376	Oscillatoriales	Leptolyngbya	111781	8	1	0	0	0	1	0	0	0	0	1	1	0	1	0	1	0	1	1	0	0	0	0	0
Lyngbya aestuarii	Oscillatoriales	Lyngbya	118322	19	1	1	1	1	1	1	1	1	1	1	1	1	1	1	1	1	1	1	0	1	0	0	0
Lyngbya sp. PCC 8106	Oscillatoriales	Lyngbya	313612	17	1	1	1	1	1	1	1	0	1	1	1	1	0	1	1	1	1	1	0	1	0	0	0
Microcoleus sp. PCC 7113	Oscillatoriales	Microcoleus	1173027	18	1	1	1	1	1	1	1	1	1	1	1	1	0	1	1	1	1	1	0	1	0	0	0
Microcoleus vaginatus	Oscillatoriales	Microcoleus	119532	16	1	0	1	1	1	1	1	0	1	1	1	1	0	1	1	1	1	1	0	1	0	0	0
Moorea producens	Oscillatoriales	Moorea	1155739	19	1	1	1	1	1	1	1	1	1	1	1	1	1	1	1	1	1	1	0	1	0	0	0
Nodosilinea nodulosa	Oscillatoriales	Nodosilinea	416001	16	1	1	1	0	1	0	0	1	1	1	1	1	1	1	1	1	1	1	0	1	0	0	0
Oscillatoria acuminata	Oscillatoriales	Oscillatoria	118323	18	1	0	1	1	1	1	1	1	1	1	1	1	1	1	1	1	1	1	0	1	0	0	0
Oscillatoria nigro-viridis	Oscillatoriales	Oscillatoria	482564	18	1	1	1	1	1	1	1	0	1	1	1	1	1	1	1	1	1	1	0	1	0	0	0
Oscillatoria sp. PCC 10802	Oscillatoriales	Oscillatoria	1173028	15	1	1	0	0	1	0	1	1	1	1	1	1	0	1	1	1	1	1	0	1	√ (5.53e-71; id: 516324558)	0	0
Planktothrix agardhii	Oscillatoriales	Planktothrix	1160	13	1	0	1	1	1	1	1	1	1	1	1	1	0	0	1	0	0	0	0	1	0	0	0
Pseudanabaena biceps	Oscillatoriales	Pseudanabaena	927669	17	1	0	1	1	1	1	1	1	1	1	1	1	1	1	1	1	1	1	0	0	0	0	0
Pseudanabaena sp. PCC 6802	Oscillatoriales	Pseudanabaena	118173	17	1	0	1	1	1	1	1	1	1	1	1	1	1	1	1	1	1	1	0	0	0	0	0
Pseudanabaena sp. PCC 7367	Oscillatoriales	Pseudanabaena	82654	18	1	1	1	1	1	1	1	1	1	1	1	1	0	1	1	1	1	1	0	1	0	0	0
filamentous cyanobacterium ESFC-1	Oscillatoriales	root	1128427	18	1	1	1	1	1	1	1	1	1	1	1	1	1	1	1	1	1	1	0	0	0	0	0
Oscillatoriales cyanobacterium JSC-12	Oscillatoriales	root	864702	18	1	0	1	1	1	1	1	1	1	1	1	1	1	1	1	1	1	1	0	1	0	0	0
Spirulina subsalsa	Oscillatoriales	Spirulina	54311	16	1	0	1	1	1	1	1	1	0	1	1	1	1	1	1	1	1	0	0	1	0	0	0
Trichodesmium erythraeum	Oscillatoriales	Trichodesmium	1206	19	1	1	1	1	1	1	1	1	1	1	1	1	1	1	1	1	1	1	0	1	√ (8.08e-45; id: 499933037)	0	0
uncultured Trichodesmium sp.	Oscillatoriales	Trichodesmium	332967	0	0	0	0	0	0	0	0	0	0	0	0	0	0	0	0	0	0	0	0	0	0	0	0
Chroococcidiopsis thermalis	Pleurocapsales	Chroococcidiopsis	54299	19	1	1	1	1	1	1	1	1	1	1	1	1	1	1	1	1	1	1	0	1	0	0	0
Pleurocapsa minor	Pleurocapsales	Pleurocapsa	54308	18	1	1	1	1	1	1	1	1	1	1	1	1	1	1	1	1	1	1	0	0	0	0	0
Pleurocapsa sp. PCC 7319	Pleurocapsales	Pleurocapsa	118161	17	1	0	1	1	1	1	1	1	1	1	1	1	1	1	1	1	1	1	0	0	0	0	0
Stanieria cyanosphaera	Pleurocapsales	Stanieria	102116	17	1	1	1	1	1	1	1	1	1	1	1	1	0	1	1	1	1	1	0	0	0	0	0
Xenococcus sp. PCC 7305	Pleurocapsales	Xenococcus	102125	19	1	1	1	1	1	1	1	1	1	1	1	1	1	1	1	1	1	1	0	1	0	0	0
Prochlorococcus marinus	Prochlorales	Prochlorococcus	1219	19	1	1	1	1	1	1	1	1	1	1	1	1	1	1	1	1	1	1	0	1	0	0	0
Prochlorococcus sp. MIT 0701	Prochlorales	Prochlorococcus	1499502	17	1	1	1	1	1	1	1	1	1	0	1	1	1	1	1	1	1	0	0	1	0	0	0
Prochlorococcus sp. MIT 0702	Prochlorales	Prochlorococcus	1499503	16	1	0	1	1	1	1	1	1	1	0	1	1	1	1	1	1	1	0	0	1	0	0	0
Prochlorococcus sp. MIT 0703	Prochlorales	Prochlorococcus	1499504	17	1	1	1	1	1	1	1	1	1	0	1	1	1	1	1	1	1	0	0	1	0	0	0
Prochlorothrix hollandica	Prochlorales	Prochlorothrix	1223	16	1	1	1	0	1	0	1	1	1	1	1	1	0	1	1	1	1	1	0	1	0	0	0
cyanobacterium PCC 7702	NA	NA	1173021	18	1	0	1	1	1	1	1	1	1	1	1	1	1	1	1	1	1	1	0	1	0	0	0
uncultured cyanobacterium	NA	NA	1211	0	0	0	0	0	0	0	0	0	0	0	0	0	0	0	0	0	0	0	0	0	0	0	0
Chlorogloeopsis fritschii	Stigonematales	Chlorogloeopsis	1124	17	1	1	1	0	1	0	1	1	1	1	1	1	1	1	1	1	1	1	0	1	0	0	0
Fischerella muscicola	Stigonematales	Fischerella	92938	18	1	0	1	1	1	1	1	1	1	1	1	1	1	1	1	1	1	1	0	1	√ (7.48e-35; id: 515338923)	0	0
Fischerella sp. JSC-11	Stigonematales	Fischerella	741277	18	1	0	1	1	1	1	1	1	1	1	1	1	1	1	1	1	1	1	0	1	√ (1.05e-31; id: 353540287)	0	0
Fischerella sp. PCC 9339	Stigonematales	Fischerella	1174528	19	1	1	1	1	1	1	1	1	1	1	1	1	1	1	1	1	1	1	0	1	0	0	0
Fischerella sp. PCC 9431	Stigonematales	Fischerella	1173023	17	1	1	1	1	1	1	1	1	1	1	1	1	0	1	1	1	1	1	0	0	√ (7.00e-32; id: 652326175)	0	0
Fischerella sp. PCC 9605	Stigonematales	Fischerella	1173024	17	1	1	1	0	1	0	1	1	1	1	1	1	1	1	1	1	1	1	0	1	0	0	0
Mastigocladopsis repens	Stigonematales	Mastigocladopsis	221287	18	1	1	1	1	1	1	1	1	1	1	1	1	0	1	1	1	1	1	0	1	0	0	0
Mastigocoleus testarum	Stigonematales	Mastigocoleus	996925	15	1	0	1	0	1	0	1	0	1	1	1	1	1	1	1	1	1	1	1	0	0	0	0

## Sheet: Dataset 1C
Species	Eval	NCBI GI	Domains identifed
Afifella pfennigii	3.73614	651244361
Afipia broomeae	3.44582e-05	492887035	TIGR02476	cd02145
Afipia clevelandensis	6.33512e-07	488802563	TIGR02476	cd02145
Afipia felis	4.61273e-08	488804930	TIGR02476	cd02145
Afipia sp. 1NLS2	2.15326e-07	496699012	TIGR02476	cd02145
Afipia sp. P52-10	1.10695e-05	571919272	TIGR02476	cd02145
Agrobacterium albertimagni	8.27039e-111	493777629	TIGR02476	cd02145
Agrobacterium fabrum	1.4059e-120	499274382	TIGR02476	cd02145
Agrobacterium larrymoorei	2.74196e-119	653748015	TIGR02476	cd02145
Agrobacterium rhizogenes	3.60453e-120	653179059	TIGR02476	cd02145
Agrobacterium sp. ATCC 31749	1.571e-120	493360213	TIGR02476	cd02145
Agrobacterium sp. H13-3	2.88108e-119	503401579	TIGR02476	cd02145
Agrobacterium tumefaciens	1.48427e-120	489591312	TIGR02476	cd02145
Agrobacterium vitis	2.14863e-116	506396157	TIGR02476	cd02145
Aliihoeflea sp. 2WW	9.59503e-12	639288732	TIGR02476	cd02145
Aminobacter sp. J41	5.34444e-11	640273911	TIGR02476	cd02145
Amorphus coralli	5.65492	517530500
Aquamicrobium defluvii	1.87438e-06	590075347	TIGR02476	cd02145
Aurantimonas coralicida	1.47222e-07	636825118	TIGR02476	cd02145
Aurantimonas manganoxydans	4.76561e-07	496501472	TIGR02476	cd02145
Aureimonas ureilytica	8.05304e-41	518840669	TIGR02476	cd02145
Azorhizobium caulinodans	1.07397e-45	501124061	TIGR02476	cd02145
Azorhizobium doebereinerae	1.25218e-30	655964003	TIGR02476	cd02145
Bartonella henselae	5.6687e-07	499493897	TIGR02476	cd02145
Bartonella sp. DB5-6	4.97201e-08	494816571	TIGR02476	cd02145
Bartonella tribocorum	1.00309e-07	501188465	TIGR02476	cd02145
Bartonella vinsonii	2.10809e-08	505211758	TIGR02476	cd02145
Bartonella washoensis	3.92054e-07	493980281	TIGR02476	cd02145
Beijerinckia indica	3.85951e-48	501351548	TIGR02476	cd02145
Bosea sp. 117	4.45549e-38	657242257	TIGR02476	cd02145
Bosea sp. LC85	1.94828e-43	668943286	TIGR02476	cd02145
Bradyrhizobiaceae bacterium SG-6C	6.82075e-07	497421276	TIGR02476	cd02145
Bradyrhizobium diazoefficiens	1.51119e-07	499399954	TIGR02476	cd02145
Bradyrhizobium elkanii	7.76226e-43	654893623	TIGR02476	cd02145
Bradyrhizobium japonicum	3.64507e-43	636813772	TIGR02476	cd02145
Bradyrhizobium oligotrophicum	5.35454e-45	505479386	TIGR02476	cd02145
Bradyrhizobium sp. Ai1a-2	1.03094e-39	653551544	TIGR02476	cd02145
Bradyrhizobium sp. ARR65	5.13783e-48	639171562	TIGR02476	cd02145
Bradyrhizobium sp. BTAi1	3.1823e-43	500989717	TIGR02476	cd02145
Bradyrhizobium sp. CCGE-LA001	4.71543e-42	404266824	TIGR02476	cd02145
Bradyrhizobium sp. Cp5.3	8.47077e-43	653488964	TIGR02476	cd02145
Bradyrhizobium sp. DFCI-1	2.83457e-42	544647844	TIGR02476	cd02145
Bradyrhizobium sp. DOA9	2.26739e-45	640606916	TIGR02476	cd02145
Bradyrhizobium sp. Ec3.3	2.64127e-38	653406982	TIGR02476	cd02145
Bradyrhizobium sp. OHSU_III	8.79991e-42	639270256	TIGR02476	cd02145
Bradyrhizobium sp. ORS 278	7.17786e-39	500324349	TIGR02476	cd02145
Bradyrhizobium sp. ORS 285	6.92645e-43	493659248	TIGR02476	cd02145
Bradyrhizobium sp. ORS 375	1.25419e-42	496322744	TIGR02476	cd02145
Bradyrhizobium sp. S23321	7.48214e-43	505724953	TIGR02476	cd02145
Bradyrhizobium sp. STM 3809	4.27542e-45	496249239	TIGR02476	cd02145
Bradyrhizobium sp. STM 3843	4.38198e-44	496254424	TIGR02476	cd02145
Bradyrhizobium sp. th.b2	1.81678e-42	656041997	TIGR02476	cd02145
Bradyrhizobium sp. Tv2a-2	1.01752e-45	639174860	TIGR02476	cd02145
Bradyrhizobium sp. URHA0002	3.11595e-33	653449378	TIGR02476	cd02145
Bradyrhizobium sp. URHA0013	7.39665e-45	653521122	TIGR02476	cd02145
Bradyrhizobium sp. URHD0069	0.00712618	657877109	TIGR02476	cd02145
Bradyrhizobium sp. WSM1253	8.77339e-43	494867080	TIGR02476	cd02145
Bradyrhizobium sp. WSM1417	1.10342e-44	653392975	TIGR02476	cd02145
Bradyrhizobium sp. WSM1743	2.57727e-43	653527693	TIGR02476	cd02145
Bradyrhizobium sp. WSM2254	1.23592e-43	653473605	TIGR02476	cd02145
Bradyrhizobium sp. WSM2793	4.03155e-41	517127132	TIGR02476	cd02145
Bradyrhizobium sp. WSM3983	3.32402e-39	653430433	TIGR02476	cd02145
Bradyrhizobium sp. WSM4349	1.48956e-45	648541879	TIGR02476	cd02145
Bradyrhizobium sp. WSM471	8.01404e-44	494882438	TIGR02476	cd02145
Bradyrhizobium sp. YR681	1.9362e-41	495413521	TIGR02476	cd02145
Brucella abortus	4.27921e-33	493026996	TIGR02476	cd02145
Brucella canis	1.82016e-33	635300462	TIGR02476	cd02145
Brucella ceti B1/94	1.03244e-33	260919446	TIGR02476	cd02145
Brucella melitensis	3.21384e-33	653163672	TIGR02476	cd02145
Brucella microti CCM 4915	8.71369e-34	256015818	TIGR02476	cd02145
Brucella ovis	1.61819e-06	492860046	TIGR02476
Brucella pinnipedialis	1.05563e-33	672741276	TIGR02476	cd02145
Brucella sp. 04-5288	1.26902e-33	552131650	TIGR02476	cd02145
Brucella sp. 56/94	8.64476e-34	479728773	TIGR02476	cd02145
Brucella sp. 63/311	8.15512e-34	493154804	TIGR02476	cd02145
Brucella sp. 83/13	2.98629e-34	264663474	TIGR02476	cd02145
Brucella sp. BO2	7.35553e-33	496765804	TIGR02476	cd02145
Brucella sp. F23/97	8.63858e-34	479734598	TIGR02476	cd02145
Brucella sp. F5/06	6.85967e-34	479738323	TIGR02476	cd02145
Brucella sp. F5/99	1.90334e-33	261737224	TIGR02476	cd02145
Brucella sp. F8/99	8.64419e-34	479743074	TIGR02476	cd02145
Brucella sp. F96/2	8.6598e-34	479745271	TIGR02476	cd02145
Brucella sp. NVSL 07-0026	4.19522e-33	294819660	TIGR02476	cd02145
Brucella sp. UK1/97	8.65442e-34	479749018	TIGR02476	cd02145
Brucella sp. UK38/05	6.91073e-34	479533537	TIGR02476	cd02145
Brucella sp. UK40/99	8.80432e-34	479750566	TIGR02476	cd02145
Brucella sp. UK5/01	8.80565e-34	479538749	TIGR02476	cd02145
Brucella suis	3.14657e-33	672734817	TIGR02476	cd02145
Candidatus Liberibacter asiaticus	5.1431	505265657
Chelativorans sp. BNC1	2.53432e-09	499900086	TIGR02476	cd02145
Chelativorans sp. J32	5.64696e-09	654567631	TIGR02476	cd02145
Chelatococcus sp. GW1	4.85313e-45	648234016	TIGR02476	cd02145
Devosia riboflavina	3.05378e-99	674764580	TIGR02476	cd02145
Devosia sp. 17-2-E-8	0.000143147	674763521	TIGR02476	cd02145
Devosia sp. DBB001	3.08413	630005204
Devosia sp. LC5	4.34693e-76	668950809	TIGR02476	cd02145
Ensifer adhaerens	1.05537e-142	645517614	TIGR02476	cd02145
Ensifer sp. BR816	3.45234e-153	517051101	TIGR02476	cd02145
Ensifer sp. TW10	3.26968e-147	651619842	TIGR02476	cd02145
Ensifer sp. USDA 6670	4.64549e-159	661262070	TIGR02476	cd02145
Ensifer sp. WSM1721	2.80677e-149	651637113	TIGR02476	cd02145
Fulvimarina pelagi	1.22655e-30	494126445	TIGR02476	cd02145
Hoeflea phototrophica	4.63076e-113	494369628	TIGR02476	cd02145
Hoeflea sp. 108	6.35361e-81	517240519	TIGR02476	cd02145
Hoeflea sp. BAL378	3.25921e-115	691209213	TIGR02476	cd02145
Hyphomicrobium denitrificans	1.46395e-94	505411560	TIGR02476	cd02145
Hyphomicrobium nitrativorans	1.70793e-45	563760931	TIGR02476	cd02145
Hyphomicrobium sp. MC1	5.31813e-43	503713832	TIGR02476	cd02145
Hyphomicrobium zavarzinii	1.26574e-46	518930458	TIGR02476	cd02145
Kaistia adipata	0.000511071	656035923	TIGR02476
Kaistia granuli	1.32319e-06	516960389	TIGR02476	cd02145
Lutibaculum baratangense	0.363632	557677306	TIGR02476	cd02145
Martelella mediterranea	0.00113551	516724121	cd02145
Martelella sp. AD-3	0.0158497	639622676	TIGR02476
Mesorhizobium alhagi	1.17086e-76	496114814	TIGR02476	cd02145
Mesorhizobium amorphae	3.42542e-51	493221334	TIGR02476	cd02145
Mesorhizobium australicum	2.58216e-78	505131708	TIGR02476	cd02145
Mesorhizobium ciceri	1.49877e-80	503298133	TIGR02476	cd02145
Mesorhizobium huakuii 7653R	4.40432e-10	657124402	TIGR02476	cd02145
Mesorhizobium loti	9.58974e-70	499217332	TIGR02476	cd02145
Mesorhizobium metallidurans	6.35464e-51	496150511	TIGR02476	cd02145
Mesorhizobium opportunistum	1.67136e-80	503662599	TIGR02476	cd02145
Mesorhizobium plurifarium	2.15745e-79	685113449	TIGR02476	cd02145
Mesorhizobium sp. L103C105A0	1.39768e-45	563251966	TIGR02476	cd02145
Mesorhizobium sp. L103C119B0	1.08693e-46	563249108	TIGR02476	cd02145
Mesorhizobium sp. L103C120A0	2.43049e-45	563238068	TIGR02476	cd02145
Mesorhizobium sp. L103C131B0	8.35484e-44	563229112	TIGR02476	cd02145
Mesorhizobium sp. L103C565B0	5.12792e-46	563997754	TIGR02476	cd02145
Mesorhizobium sp. L2C054A000	1.02717e-46	563226354	TIGR02476	cd02145
Mesorhizobium sp. L2C066B000	1.29996e-47	563991169	TIGR02476	cd02145
Mesorhizobium sp. L2C067A000	4.03301e-46	563962202	TIGR02476	cd02145
Mesorhizobium sp. L2C084A000	3.33265e-79	563207733	TIGR02476	cd02145
Mesorhizobium sp. L2C085B000	1.04728e-46	563189702	TIGR02476	cd02145
Mesorhizobium sp. L2C089B000	1.61935e-46	563182916	TIGR02476	cd02145
Mesorhizobium sp. L48C026A00	1.55653e-45	563834199	TIGR02476	cd02145
Mesorhizobium sp. LNHC209A00	2.71104e-78	563175752	TIGR02476	cd02145
Mesorhizobium sp. LNHC220B00	5.67029e-07	563578065	TIGR02476	cd02145
Mesorhizobium sp. LNHC221B00	1.0853e-09	563575249	TIGR02476	cd02145
Mesorhizobium sp. LNHC229A00	8.00572e-79	665880854	TIGR02476	cd02145
Mesorhizobium sp. LNHC232B00	1.70235e-80	563146217	TIGR02476	cd02145
Mesorhizobium sp. LNHC252B00	2.70768e-83	563149583	TIGR02476	cd02145
Mesorhizobium sp. LNJC372A00	2.29412e-45	563135227	TIGR02476	cd02145
Mesorhizobium sp. LNJC374B00	2.28033e-45	563130007	TIGR02476	cd02145
Mesorhizobium sp. LNJC380A00	2.72983e-45	563546616	TIGR02476	cd02145
Mesorhizobium sp. LNJC384A00	5.3716e-47	563119054	TIGR02476	cd02145
Mesorhizobium sp. LNJC386A00	2.23986e-09	563111759	TIGR02476	cd02145
Mesorhizobium sp. LNJC391B00	5.32887e-47	563104816	TIGR02476	cd02145
Mesorhizobium sp. LNJC394B00	1.38139e-45	563100791	TIGR02476	cd02145
Mesorhizobium sp. LNJC395A00	5.94383e-45	563091944	TIGR02476	cd02145
Mesorhizobium sp. LNJC398B00	2.1693e-09	563085699	TIGR02476	cd02145
Mesorhizobium sp. LNJC399B00	1.56605e-46	563081059	TIGR02476	cd02145
Mesorhizobium sp. LNJC403B00	1.44167e-46	563067147	TIGR02476	cd02145
Mesorhizobium sp. LNJC405B00	2.90746e-47	563524783	TIGR02476	cd02145
Mesorhizobium sp. LSHC412B00	3.66659e-46	563520947	TIGR02476	cd02145
Mesorhizobium sp. LSHC414A00	1.54917e-46	563049514	TIGR02476	cd02145
Mesorhizobium sp. LSHC416B00	1.52806e-46	563047195	TIGR02476	cd02145
Mesorhizobium sp. LSHC420B00	3.18967e-46	563501880	TIGR02476	cd02145
Mesorhizobium sp. LSHC422A00	6.03157e-45	563034540	TIGR02476	cd02145
Mesorhizobium sp. LSHC424B00	1.53165e-46	563029178	TIGR02476	cd02145
Mesorhizobium sp. LSHC426A00	1.50825e-46	563021322	TIGR02476	cd02145
Mesorhizobium sp. LSHC432A00	1.39588e-46	563011044	TIGR02476	cd02145
Mesorhizobium sp. LSHC440A00	1.48666e-46	563012919	TIGR02476	cd02145
Mesorhizobium sp. LSHC440B00	1.49377e-46	562999769	TIGR02476	cd02145
Mesorhizobium sp. LSJC255A00	1.58402e-46	562992084	TIGR02476	cd02145
Mesorhizobium sp. LSJC264A00	2.58639e-46	563477055	TIGR02476	cd02145
Mesorhizobium sp. LSJC265A00	3.88045e-47	563470611	TIGR02476	cd02145
Mesorhizobium sp. LSJC268A00	1.04505e-46	562973460	TIGR02476	cd02145
Mesorhizobium sp. LSJC269B00	1.6938e-45	563464023	TIGR02476	cd02145
Mesorhizobium sp. LSJC277A00	5.93529e-45	562943994	TIGR02476	cd02145
Mesorhizobium sp. LSJC280B00	4.51482e-46	563452291	TIGR02476	cd02145
Mesorhizobium sp. LSJC285A00	1.10337e-46	563446627	TIGR02476	cd02145
Mesorhizobium sp. ORS3324	1.31333e-77	685091677	TIGR02476	cd02145
Mesorhizobium sp. ORS3359	1.89696e-75	685106424	TIGR02476	cd02145
Mesorhizobium sp. SOD10	2.31379e-78	685083175	TIGR02476	cd02145
Mesorhizobium sp. STM 4661	4.14276e-49	493375529	TIGR02476	cd02145
Mesorhizobium sp. URHA0056	2.85602e-10	652673616	TIGR02476	cd02145
Mesorhizobium sp. URHC0008	6.62825e-09	652704419	TIGR02476	cd02145
Mesorhizobium sp. WSM1293	7.36799e-09	652906521	TIGR02476	cd02145
Mesorhizobium sp. WSM2561	2.1305e-44	652895230	TIGR02476	cd02145
Mesorhizobium sp. WSM3224	2.06803e-78	652910692	TIGR02476	cd02145
Mesorhizobium sp. WSM3626	3.24356e-08	652884343	TIGR02476	cd02145
Methylobacterium extorquens	3.1808e-94	501632877	TIGR02476	cd02145
Methylobacterium mesophilicum	5.64014e-45	498371285	TIGR02476	cd02145
Methylobacterium nodulans	2.3702e-46	506411307	TIGR02476	cd02145
Methylobacterium oryzae CBMB20	1.12661e-39	689272915	TIGR02476	cd02145
Methylobacterium populi	1.63485e-41	501429196	TIGR02476	cd02145
Methylobacterium radiotolerans	0.0805747	501274046
Methylobacterium sp. 10	2.094e-45	652918177	TIGR02476	cd02145
Methylobacterium sp. 285MFTsu5.1	4.35569e-44	518939474	TIGR02476	cd02145
Methylobacterium sp. 4-46	8.16328e-52	170741831	TIGR02476	cd02145
Methylobacterium sp. 77	8.2076e-43	651602350	TIGR02476	cd02145
Methylobacterium sp. 88A	3.87722e-45	516688873	TIGR02476	cd02145
Methylobacterium sp. EUR3 AL-11	7.24037e-36	640232299	TIGR02476	cd02145
Methylobacterium sp. GXF4	2.06656e-40	494840043	TIGR02476	cd02145
Methylobacterium sp. L2-4	0.0738558	657248608
Methylobacterium sp. MB200	3.29502e-40	516054777	TIGR02476	cd02145
Methylobacterium sp. WSM2598	0.0281598	517072365	TIGR02476	cd02145
Methylocapsa acidiphila	3.66292e-37	651613619	TIGR02476	cd02145
Methylocella silvestris	4.60304e-42	501586352	TIGR02476	cd02145
Methylocystis parvus	3.45772e-91	515487893	TIGR02476	cd02145
Methylocystis rosea	2.63356e-92	517218494	TIGR02476	cd02145
Methylocystis sp. SB2	1.05142e-90	658422194	TIGR02476	cd02145
Methylocystis sp. SC2	4.07035e-93	504705219	TIGR02476	cd02145
Methyloferula stellata	3.12692e-35	519019290	TIGR02476	cd02145
Methylopila sp. 73B	1.18076e-98	640191389	TIGR02476	cd02145
Methylopila sp. M107	3.4681e-97	519022253	TIGR02476	cd02145
Methylosinus sp. LW3	1.48479e-92	640368980	TIGR02476	cd02145
Methylosinus sp. LW4	2.333e-92	517077318	TIGR02476	cd02145
Methylosinus trichosporium	4.95509e-93	489709037	TIGR02476	cd02145
Microvirga flocculans	0.00010431	653064148
Microvirga lotononidis	2.05851e-41	497169856	TIGR02476	cd02145
Microvirga sp. BSC39	0.000683905	672307796
Nitratireductor aquibiodomus	2.96209e-94	640601601	TIGR02476	cd02145
Nitratireductor basaltis	3.19468e-13	667916992	TIGR02476	cd02145
Nitratireductor indicus	1.95159e-10	497441999	TIGR02476	cd02145
Nitratireductor pacificus	5.92754e-90	495868709	TIGR02476	cd02145
Nitrobacter hamburgensis	4.03294e-06	499829657	TIGR02476	cd02145
Nitrobacter sp. Nb-311A	1.8844	497484654
Nitrobacter winogradskyi	1.37979	499635064
Ochrobactrum anthropi	3.00291e-29	501039479	TIGR02476	cd02145
Ochrobactrum intermedium	3.25077e-31	640665607	TIGR02476	cd02145
Ochrobactrum rhizosphaerae	8.08818e-35	640417363	TIGR02476	cd02145
Ochrobactrum sp. CDB2	5.30386e-38	495148617	TIGR02476	cd02145
Ochrobactrum sp. EGD-AQ16	3.09281e-31	665980900	TIGR02476	cd02145
Oligotropha carboxidovorans	0.436252	501559601
Parvibaculum lavamentivorans	2.80663e-05	501060251	TIGR02476	cd02145
Pelagibacterium halotolerans	8.43937e-05	503896921	TIGR02476	cd02145
Phyllobacterium sp. UNC302MFCol5.2	2.66614e-114	652979325	TIGR02476	cd02145
Phyllobacterium sp. YR531	1.32752e-111	495399122	TIGR02476	cd02145
Pleomorphomonas koreensis	9.33883e-06	652388402	TIGR02476
Pleomorphomonas oryzae	6.69613e-43	652393560	TIGR02476	cd02145
Pseudaminobacter salicylatoxidans	3.51206e-79	517999620	TIGR02476	cd02145
Pseudochrobactrum sp. AO18b	9.42999e-10	550963479	TIGR02476	cd02145
Rhizobium etli	8.03359e-118	528841836	TIGR02476	cd02145
Rhizobium freirei	5.76068e-125	490218234	TIGR02476	cd02145
Rhizobium gallicum	4.70138e-119	517256330	TIGR02476	cd02145
Rhizobium giardinii	2.01178e-125	517135825	TIGR02476	cd02145
Rhizobium grahamii	2.1938e-124	514393303	TIGR02476	cd02145
Rhizobium leguminosarum	2.61064e-118	653787066	TIGR02476	cd02145
Rhizobium leucaenae	3.56126e-122	655343747	TIGR02476	cd02145
Rhizobium lupini	2.79188e-121	493748378	TIGR02476	cd02145
Rhizobium mesoamericanum	3.86425e-119	655336525	TIGR02476	cd02145
Rhizobium mongolense	8.52859e-121	655331423	TIGR02476	cd02145
Rhizobium phaseoli	1.09302e-117	515104071	TIGR02476	cd02145
Rhizobium rubi NBRC 13261	1.16531e-120	674255537	TIGR02476	cd02145
Rhizobium selenitireducens	1.81151e-123	655327162	TIGR02476	cd02145
Rhizobium sp.	0.00710049	430005762	TIGR02476	cd02145
Rhizobium sp. 2MFCol3.1	3.79815e-114	648591959	TIGR02476	cd02145
Rhizobium sp. 42MFCr.1	5.80212e-121	517684621	TIGR02476	cd02145
Rhizobium sp. AP16	5.11155e-120	494966431	TIGR02476	cd02145
Rhizobium sp. CCGE 510	1.24743e-115	494903352	TIGR02476	cd02145
Rhizobium sp. CF080	3.304e-115	495039443	TIGR02476	cd02145
Rhizobium sp. CF122	1.32547e-122	495068084	TIGR02476	cd02145
Rhizobium sp. CF142	1.60392e-115	495101982	TIGR02476	cd02145
Rhizobium sp. H41	1.15593e-121	690568518	TIGR02476	cd02145
Rhizobium sp. IBUN	1.04721e-120	647188087	TIGR02476	cd02145
Rhizobium sp. IRBG74	1.63254e-120	549788711	TIGR02476	cd02145
Rhizobium sp. LPU83	1.06161e-124	584453004	TIGR02476	cd02145
Rhizobium sp. MGL06	1.22062e-121	657916461	TIGR02476	cd02145
Rhizobium sp. OR191	9.72107e-125	636776333	TIGR02476	cd02145
Rhizobium sp. PDO1-076	2.86788e-119	494872742	TIGR02476	cd02145
Rhizobium sp. Pop5	1.02019e-115	495801156	TIGR02476	cd02145
Rhizobium sp. R1-200B2	2.46596e-121	662292556	TIGR02476	cd02145
Rhizobium sp. R2-400B4	2.52564e-121	662297735	TIGR02476	cd02145
Rhizobium sp. YS-1r	8.51358e-123	687289295	TIGR02476	cd02145
Rhizobium sullae	1.87596e-121	653379467	TIGR02476	cd02145
Rhizobium tropici	1.8269e-124	505153558	TIGR02476	cd02145
Rhizobium undicola	4.0642e-112	653310994	TIGR02476	cd02145
Rhodomicrobium udaipurense JA643	1.83989e-40	617478515	TIGR02476	cd02145
Rhodomicrobium vannielii	4.16143e-42	503184113	TIGR02476	cd02145
Rhodopseudomonas palustris	2.86515e-41	653024771	TIGR02476	cd02145
Rhodopseudomonas sp. B29	3.02964e-24	665970753	TIGR02476	cd02145
Salinarimonas rosea	3.47712e-06	655987534	TIGR02476	cd02145
Shinella sp. DD12	1.60065e-125	558641858	TIGR02476	cd02145
Sinorhizobium americanum CCGM7	4.12917e-149	654369127	TIGR02476	cd02145
Sinorhizobium arboris	3.99296e-160	654532540	TIGR02476	cd02145
Sinorhizobium fredii	3.47433e-151	504094542	TIGR02476	cd02145
Sinorhizobium medicae	8.22592e-152	516640879	TIGR02476	cd02145
Sinorhizobium meliloti	1.72307e-167	499272115	TIGR02476	cd02145
Starkeya novella	7.05955e-35	502930730	TIGR02476	cd02145
Terasakiella pusilla	7.36996e-44	655497932	TIGR02476	cd02145
Xanthobacter autotrophicus	8.64815e-94	501063523	TIGR02476	cd02145
Xanthobacter sp. 126	8.67124e-96	635630769	TIGR02476	cd02145
Xanthobacter sp. 91	1.50745e-96	657842166	TIGR02476	cd02145

## Sheet: Dataset 1D
Species	Eval	NCBI GI	Domains identifed
Loktanella cinnabarina	5.96515e-32	545456245	TIGR02476	cd02145
Rhodobacter sp. AKP1	1.17605e-104	497247201	TIGR02476	cd02145
Paracoccus aminophilus	1.4401e-96	530325487	TIGR02476	cd02145
Maritimibacter alkaliphilus	0.00355481	495602949	TIGR02476	cd02145
Oceanicola batsensis	6.43782e-09	497491166	TIGR02476	cd02145
Oceanicaulis sp. HTCC2633	2.79502e-05	497489213	TIGR02476	cd02145
Sulfitobacter sp. NB-68	6.49898e-43	640623375	TIGR02476	cd02145
Ruegeria conchae	3.01298e-35	498123433	TIGR02476	cd02145
Pelagibaca bermudensis	0.204132	495078946
Roseobacter litoralis	3.72058e-43	503726522	TIGR02476	cd02145
Rhodobacteraceae bacterium KLH11	2.16897e-35	496032611	TIGR02476	cd02145
Ahrensia sp. R2A130	2.24357	497443785
Sulfitobacter pontiacus 3SOLIMAR09	5.26855e-110	618797199	TIGR02476	cd02145
Sulfitobacter sp. MM-124	5.71573e-42	640615396	TIGR02476	cd02145
Silicibacter sp. TrichCH4B	2.82836e-42	496469009	TIGR02476	cd02145
Oceanicola granulosus	0.00396508	494465939	TIGR02476	cd02145
Thalassobacter arenae	5.36038e-40	544666060	TIGR02476	cd02145
Leisingera aquimarina	8.67284e-40	653005073	TIGR02476	cd02145
Dinoroseobacter shibae	2.20363e-29	501128019	TIGR02476	cd02145
Roseibium sp. TrichSKD4	3.18032e-43	497445176	TIGR02476	cd02145
Sulfitobacter sp. 20_GPM-1509m	9.46765e-113	655840991	TIGR02476	cd02145
Phaeobacter inhibens	0.19008	652994440	TIGR02476	cd02145
Pseudovibrio sp. FO-BEG1	5.35582e-42	504052757	TIGR02476	cd02145
Sulfitobacter sp. H3	4.86247e-103	659672977	TIGR02476	cd02145
Paracoccus denitrificans	1.15842e-31	500072794	TIGR02476	cd02145
Thalassobium sp. R2A62	3.61751e-41	496449454	TIGR02476	cd02145
Rhodobacterales bacterium HTCC2255	0.574524	495311695
Roseibacterium elongatum DSM 19469	0.0151203	594550111
Labrenzia sp. C1B70	2.45176e-41	550674834	TIGR02476	cd02145
Labrenzia sp. C1B10	2.45008e-41	550673248	TIGR02476	cd02145
Rhodobacter capsulatus	9.95307e-35	565831329	TIGR02476	cd02145
Citreicella sp. 357	0.103361	497188430
Rhodobacter sphaeroides	8.96017e-105	500250170	TIGR02476	cd02145
Maricaulis maris	0.000172379	499962283	TIGR02476
Hyphomonas neptunium	5.17735e-06	499967386	TIGR02476	cd02145
Haematobacter massiliensis	2.08491e-08	672899619	TIGR02476	cd02145
Octadecabacter arcticus	1.53113e-114	505307679	TIGR02476	cd02145
Thioclava sp. 13D2W-2	0.100496	669598384
Rhodobacter sp. CACIA14H1	0.000781377	563380858	TIGR02476	cd02145
Labrenzia sp. DG1229	1.44273e-39	656025890	TIGR02476	cd02145
Ketogulonicigenium vulgare	1.44396	503149757
Ruegeria sp. TM1040	1.51141e-44	499859188	TIGR02476	cd02145
Rubellimicrobium thermophilum	0.00850865	544665312	TIGR02476	cd02145
Rhodovulum sp. PH10	3.35715e-90	495661595	TIGR02476	cd02145
Sedimentitalea nanhaiensis	1.72847e-39	653010827	TIGR02476	cd02145
Sulfitobacter sp. CB2047	7.90009e-111	668744207	TIGR02476	cd02145
Paracoccus yeei	0.553815	655310725
Paracoccus sp. TRP	1.33088e-35	498079255	TIGR02476	cd02145
Roseivivax sp. 22II-s10s	0.0451087	574573886	cd02145
Labrenzia aggregata	2.39205e-38	493994975	TIGR02476	cd02145
Rhodovulum sp. NI22	0.180438	686654421	TIGR02476	cd02145
Phaeobacter gallaeciensis	3.20168e-38	518126447	TIGR02476	cd02145
Oceanicola nanhaiensis	0.000192531	654834963	TIGR02476	cd02145
Roseivivax isoporae LMG 25204	6.38996e-32	575505587	TIGR02476	cd02145
Roseivivax halodurans JCM 10272	0.115314	575470203	cd02145
Oceanibulbus indolifex	5.79864e-38	494183875	TIGR02476	cd02145
Citreicella sp. SE45	6.43562e-98	496159573	TIGR02476	cd02145
Actibacterium sp. 22II-S11-z10	6.09674e-35	628968861	TIGR02476	cd02145
Defluviimonas sp. 20V17	8.33887e-87	632826418	TIGR02476	cd02145
Octadecabacter antarcticus	1.76242e-117	505314047	TIGR02476	cd02145
Rubellimicrobium mesophilum DSM 19309	0.078461	598665149	TIGR02476	cd02145
Sulfitobacter donghicola	6.04382e-43	640631366	TIGR02476	cd02145
Pseudovibrio sp. JE062	5.58745e-44	495822794	TIGR02476	cd02145
Ruegeria sp. R11	2.01966e-38	495834924	TIGR02476	cd02145
Rhodobacterales bacterium Y4I	1.23864e-40	495831924	TIGR02476	cd02145
Pannonibacter phragmitetus	1.89877e-39	648663822	TIGR02476	cd02145
Leisingera daeponensis	2.3755e-45	652992483	TIGR02476	cd02145
Roseobacter sp. SK209-2-6	7.64292e-89	495479972	TIGR02476	cd02145
Roseobacter sp. GAI101	2.11632e-05	495503164	TIGR02476	cd02145
Hyphomonas adhaerens MHS-3	4.37385e-06	630938174	TIGR02476	cd02145
Hyphomonas sp. 22II1-22F38	2.0356e-08	630783759	TIGR02476	cd02145
Rhodobacter sp. SW2	4.07465e-34	495303611	TIGR02476	cd02145
Hyphomonas sp. T16B2	4.36824e-09	630771281	TIGR02476	cd02145
Actibacterium mucosum KCTC 23349	1.31069e-39	619155697	TIGR02476	cd02145
Pseudorhodobacter ferrugineus	2.91255e-33	550955594	TIGR02476	cd02145
Hyphomonas sp. CY54-11-8	1.4618e-06	630767891	TIGR02476	cd02145
Hyphomonas sp. BH-BN04-4	0.000214818	630779201	TIGR02476	cd02145
Hyphomonas sp. 25B14_1	1.21836e-09	630768655	TIGR02476	cd02145
Sulfitobacter guttiformis	1.0272e-42	640635564	TIGR02476	cd02145
Pseudophaeobacter arcticus	1.22374e-40	652989868	TIGR02476	cd02145
Rhodobacteraceae bacterium PD-2	8.42593e-96	563424718	TIGR02476	cd02145
Leisingera caerulea	1.04648e-39	652983041	TIGR02476	cd02145
Sediminimonas qiaohouensis	0.000548769	652362481	TIGR02476	cd02145
Planktomarina temperata RCA23	0.137655	671753915
Celeribacter baekdonensis	8.36533e-37	497257962	TIGR02476	cd02145
Hyphomonas polymorpha PS728	4.86502e-07	630953491	TIGR02476	cd02145
Roseobacter sp. AzwK-3b	3.92577e-35	495091605	TIGR02476	cd02145
Hyphomonas oceanitis SCH89	0.00186649	630954759	TIGR02476	cd02145
Hyphomonas johnsonii MHS-2	7.73458e-07	630945271	TIGR02476	cd02145
Hyphomonas hirschiana VP5	5.15638e-06	630943616	TIGR02476	cd02145
Ruegeria pomeroyi	4.76225e-35	499360635	TIGR02476	cd02145
Labrenzia alexandrii	1.65107e-39	495466880	TIGR02476	cd02145
Roseobacter denitrificans	2.72967e-42	499889156	TIGR02476	cd02145
Haematobacter missouriensis	8.56577e-08	672900220	TIGR02476	cd02145
Loktanella vestfoldensis	0.0726366	494387301	TIGR02476	cd02145
Donghicola xiamenensis	1.76741e-36	654628439	TIGR02476	cd02145
Roseovarius nubinhibens	5.34403e-35	497499590	TIGR02476	cd02145
Sulfitobacter sp. NAS-14.1	4.44515e-110	497512019	TIGR02476	cd02145
Roseovarius sp. 217	1.45325e-34	497502346	TIGR02476	cd02145
Gemmobacter nectariphilus	1.19108e-05	654562958	TIGR02476	cd02145
Thioclava dalianensis	1.19635e-41	661437967	TIGR02476	cd02145
Stappia stellulata	0.000335244	656018871	TIGR02476	cd02145
Salipiger mucosus	6.61927e-38	518884721	TIGR02476	cd02145
Hyphomonas sp. L-53-1-40	1.45153e-07	630782128	TIGR02476	cd02145
Roseovarius sp. TM1035	5.12823e-32	495555099	TIGR02476	cd02145
Oceanicola sp. S124	0.00977737	497827917	cd02145
Hyphomonas jannaschiana VP2	1.21303e-05	630945071	TIGR02476	cd02145
Ruegeria mobilis	3.87336e-43	491822576	TIGR02476	cd02145
Jannaschia sp. CCS1	0.000489108	499774116	TIGR02476	cd02145
Rhodobacteraceae bacterium HTCC2083	2.81531e-41	497514387	TIGR02476	cd02145
Sulfitobacter sp. NB-77	6.50786e-44	640626806	TIGR02476	cd02145
Thioclava pacifica DSM 10166	9.31796e-33	660524984	TIGR02476	cd02145
Roseobacter sp. CCS2	8.71555e-37	495506649	TIGR02476	cd02145
Ruegeria lacuscaerulensis	3.74634e-34	492827279	TIGR02476	cd02145
Hirschia baltica	1.35471e-06	506308878	TIGR02476	cd02145
Wenxinia marina	0.120912	517112239	TIGR02476	cd02145
Nesiotobacter exalbescens	0.000851414	655031476
Roseobacter sp. MED193	5.25376e-41	497496525	TIGR02476	cd02145
Sagittula stellata	4.6828e-93	492478092	TIGR02476	cd02145
Rhodobacteraceae bacterium HIMB11	5.8845e-92	549974369	TIGR02476	cd02145
Oceanicola sp. HL-35	3.51525e-06	640178582	TIGR02476	cd02145
Leisingera methylohalidivorans	4.41473e-40	568319879	TIGR02476	cd02145
Rhodobacteraceae bacterium HTCC2150	0.0434002	495458770
Sulfitobacter sp. EE-36	4.60962e-109	492459280	TIGR02476	cd02145
Paracoccus pantotrophus	8.29744e-33	640264136	TIGR02476	cd02145
Sulfitobacter mediterraneus	4.21119e-42	618762661	TIGR02476	cd02145
Thioclava sp. DT23-4	0.0320629	660530468
Paracoccus sp. N5	3.35001e-33	516623965	TIGR02476	cd02145
