# Supplementary material for: Cyanobacteria and Eukaryotic Algae Use Different Chemical Variants of Vitamin B12
Source: Curr Biol. 2016 Apr 25;26(8):999–1008. doi: 10.1016/j.cub.2016.02.041 (PMC4850488; doi:10.1016/j.cub.2016.02.041)
Supplement: Data S2. Identification of COBT and COBS in the Marine Microbial Eukaryote Transcriptome Sequencing Project [file mmc3.xlsx]

## Sheet: Dataset 2A
Higher Class Level	Phylum/Class	Genus	Species	Strain	COBT	COBS	METE
Alveolata	Dinophyta/Dinophyceae	Alexandrium	monilatum,	CCMP3105	Y	Y	N
Alveolata	Dinophyta/Dinophyceae	Alexandrium	tamarense,	CCMP1771	Y	Y	N
Hacrobia	Cryptophyta/Cryptophyceae	Hanusia	phi,	CCMP325	Y	Y	N
Hacrobia	Cryptophyta/Cryptophyceae	Hemiselmis	virescens,	PCC157	Y	Y	N
Hacrobia	Cryptophyta/Cryptophyceae	Guillardia	theta	CCMP2712	Y	Y	N
Hacrobia	Haptophyta/Pavlovophyceae	Pavlova	lutheri	CCMP459	Y	Y	N
Hacrobia	Haptophyta/Prymnesiophyceae	Chrysochromulina	polylepis,	CCMP1757	Y	Y	N
Hacrobia	Haptophyta/Prymnesiophyceae	Chrysocystis	fragilis,	CCMP3189	Y	Y	N
Hacrobia	Haptophyta/Prymnesiophyceae	Coccolithus	pelagicus	braarudi, strain PLY182G	Y	Y	N
Hacrobia	Haptophyta/Prymnesiophyceae	Isochrysis	sp,	CCMP1244	Y	Y	N
Stramenopila	Bacillariophyta; Bacillariophyceae	Extubocellulus	spinifer,	CCMP396	Y	Y	N
Stramenopila	Bacillariophyta; Bacillariophyceae	Pseudo-nitzschia	fraudulenta,	WWA7	Y	Y	N
Stramenopila	Bacillariophyta; Bacillariophyceae	Pseudo-nitzschia	australis,	10249_10 AB	Y	Y	N
Stramenopila	Bacillariophyta;Bacillariales	Cyclotella	meneghiniana,	CCMP 338	Y	Y	N
Stramenopila	Bacillariophyta;Bacillariales	Cylindrotheca	closterium		Y	Y	N
Stramenopila	Bacillariophyta;Bacillariales	Nitzschia	punctata,	CCMP561	Y	Y	N
Stramenopila	Bacillariophyta/Coscinodiscophyceae	Coscinodiscus	wailesii,	CCMP2513	Y	Y	N
Stramenopila	Bacillariophyta/Coscinodiscophyceae	Detonula	confervacea,	CCMP 353	Y	Y	N
Stramenopila	Bacillariophyta/Coscinodiscophyceae	Ditylum	brightwellii,	GSO104	Y	Y	N
Stramenopila	Bacillariophyta/Coscinodiscophyceae	Skeletonema	marinoi,	skelA	Y	Y	N
Stramenopila	Bacillariophyta/Coscinodiscophyceae	Skeletonema	costatum,	1716	Y	Y	N
Stramenopila	Bacillariophyta/Coscinodiscophyceae	Stephanopyxis	turris,	CCMP 815	Y	Y	N
Stramenopila	Bacillariophyta/Coscinodiscophyceae	Thalassiosira	rotula,	CCMP3096	Y	Y	N
Stramenopila	Bacillariophyta/Coscinodiscophyceae	Thalassionema	frauenfeldii,	CCMP 1798	Y	Y	N
Stramenopila	Bacillariophyta/Coscinodiscophyceae	Thalassiosira	oceanica,	CCMP1005	Y	Y	N
Stramenopila	Fragilariophyceae/Fragilariales	Asterionellopsis	glacialis,	CCMP134	Y	Y	N
Stramenopila	Labyrinthista/Labyrinthulea	Aurantiochytrium	limacinum,	ATCCMYA-1381	Y	Y	N
Stramenopila	Labyrinthista/Labyrinthulea	Thraustochytrium	sp.,	LLF1b	Y	Y	N
Stramenopila	Ochrophyta/Pelagophyceae	Pelagococcus	subviridis,	CCMP1429	Y	Y	N
Unknown	Unknown/unknown	Genus	nov.	nov., strain RCC2335	Y	Y	N
Unknown	Unknown/unknown	non	described	described, CCMP 2436	Y	Y	N
Unknown	Unknown/unknown	Unidentified	sp.,	RCC1871	Y	Y	N
Viridiplantae	Chlorophyta/Chlorophyceae	Chlamydomonas	chlamydogama,	SAG 11-48B	Y	Y	N
Viridiplantae	Chlorophyta/Prasinophyceae	Pycnococcus	sp,	CCMP1998	Y	Y	N
Alveolata	Dinophyta/Dinophyceae	Glenodinium	foliaceum,	CCAP 1116/3	Y	Y	Y
Stramenopila	Bacillariophyta/Centrales	Chaetoceros	debilis,	MM31A-1	Y	Y	y
Stramenopila	Bacillariophyta/Coscinodiscophyceae	Aulacoseira	subarctica	CCAP 1002/5	Y	Y	Y
Stramenopila	Bacillariophyta/Coscinodiscophyceae	Minutocellus	polymorphus,	RCC2270	Y	Y	Y
Stramenopila	Bacillariophyta/Coscinodiscophyceae	Minutocellus	polymorphus,	NH13	Y	Y	Y
Stramenopila	Bacillariophyta/Coscinodiscophyceae	Proboscia	alata,	PI-D3	Y	Y	Y
Stramenopila	Bacillariophyta/Coscinodiscophyceae	Rhizosolenia	setigera,	CCMP 1694	Y	Y	Y
Stramenopila	Fragilariophyceae/Fragilariales	Staurosira	complex	Strain CCMP 2646	Y	Y	Y
Stramenopila	Labyrinthista/Labyrinthulea	Schizochytrium	aggregatum,	ATCC28209	Y	Y	Y
Unknown/unknown	Unknown/unknown	Vannella	sp.,	DIVA3_517/6/12	Y	Y	Y
Viridiplantae	Chlorophyta/Chlorophyceae	Dunaliella	tertiolecta,	CCMP1320	Y	Y	Y
Viridiplantae	Chlorophyta/unknown	Picocystis	salinarum,	CCMP1897	Y	Y	y

## Sheet: Dataset 2B
Higher Class Level	Phylum/Class	No. candidate remodellers
Alveolata	Dinophyta/Dinophyceae	3
Hacrobia	Cryptophyta/Cryptophyceae	3
	Haptophyta/Pavlovophyceae	1
	Haptophyta/Prymnesiophyceae	4
Stramenopila	Bacillariophyta/Centrales	1
	Bacillariophyta/Coscinodiscophyceae	14
	Bacillariophyta/ Bacillariophyceae	3
	Bacillariophyta/Bacillariales	3
	Fragilariophyceae/Fragilariales	2
	Labyrinthista/Labyrinthulea	3
	Ochrophyta/Pelagophyceae	1
Viridiplantae	Chlorophyta/Chlorophyceae	2
	Chlorophyta/Prasinophyceae	1
	Chlorophyta/unknown	1
Unknown	Unknown	4
Total		46
% of MMETSP unique strains		11.4
% encoding METE		26.087
